# Supplementary material for: A miR-JL-5 inhibitor modulates the proliferation of Nosema ceranae in Apis cerana
Source: Front Insect Sci. 2025 Jun 4;5:1583941. doi: 10.3389/finsc.2025.1583941 (PMC12174399; doi:10.3389/finsc.2025.1583941)
Supplement: Supplementary Table 1 — The primers of N. ceranae and N. apis for PCR. [file Table1.xlsx]

## Sheet: Sheet1
The primers of N. ceranae and N. apis for PCR
Pathogen name	Specific upstream primers（5’-3’）	Specific downstream primers (5 '-3')	Product size, bp
Nosema ceranae	AGCACAAGGAGTCGAGCAAA	TGCTGCCTCAAATCCTACCT	100
Nosema apis	GGGGGCATGTCTTTGACGTACTATGTA	GGGGGGCGTTTAAAATGTGAAACAACTATG	321
