# Supplementary material for: A miR-JL-5 inhibitor modulates the proliferation of Nosema ceranae in Apis cerana
Source: Front Insect Sci. 2025 Jun 4;5:1583941. doi: 10.3389/finsc.2025.1583941 (PMC12174399; doi:10.3389/finsc.2025.1583941)
Supplement: Supplementary Table 3 — Nosema ceranae target genes for miR-JL-5. [file Table3.xlsx]

## Sheet: Sheet1
csi-miRJL5	lcl|SMUP01000003.1_cds_KAF5141553.1_292
csi-miRJL5	lcl|SMUP01000003.1_cds_KAF5141556.1_295
csi-miRJL5	lcl|SMUP01000007.1_cds_KAF5139653.1_2165
csi-miRJL5	lcl|SMUP01000009.1_cds_KAF5140888.1_875
csi-miRJL5	lcl|SMUP01000009.1_cds_KAF5140923.1_910
csi-miRJL5	lcl|SMUP01000009.1_cds_KAF5140928.1_915
csi-miRJL5	lcl|SMUP01000009.1_cds_KAF5140943.1_930
csi-miRJL5	lcl|SMUP01000009.1_cds_KAF5140944.1_931
csi-miRJL5	lcl|SMUP01000009.1_cds_KAF5140972.1_959
csi-miRJL5	lcl|SMUP01000009.1_cds_KAF5140974.1_961
csi-miRJL5	lcl|SMUP01000013.1_cds_KAF5140029.1_1748
csi-miRJL5	lcl|SMUP01000013.1_cds_KAF5140031.1_1750
csi-miRJL5	lcl|SMUP01000013.1_cds_KAF5140067.1_1786
csi-miRJL5	lcl|SMUP01000013.1_cds_KAF5140083.1_1802
csi-miRJL5	lcl|SMUP01000013.1_cds_KAF5140087.1_1806
csi-miRJL5	lcl|SMUP01000013.1_cds_KAF5140089.1_1808
csi-miRJL5	lcl|SMUP01000015.1_cds_KAF5140269.1_1520
csi-miRJL5	lcl|SMUP01000015.1_cds_KAF5140282.1_1533
csi-miRJL5	lcl|SMUP01000015.1_cds_KAF5140302.1_1553
csi-miRJL5	lcl|SMUP01000015.1_cds_KAF5140322.1_1573
csi-miRJL5	lcl|SMUP01000021.1_cds_KAF5141429.1_394
csi-miRJL5	lcl|SMUP01000021.1_cds_KAF5141439.1_404
csi-miRJL5	lcl|SMUP01000027.1_cds_KAF5140206.1_1587
csi-miRJL5	lcl|SMUP01000027.1_cds_KAF5140234.1_1615
csi-miRJL5	lcl|SMUP01000029.1_cds_KAF5139803.1_1967
csi-miRJL5	lcl|SMUP01000029.1_cds_KAF5139861.1_2025
csi-miRJL5	lcl|SMUP01000033.1_cds_KAF5139632.1_2207
csi-miRJL5	lcl|SMUP01000033.1_cds_KAF5139636.1_2211
csi-miRJL5	lcl|SMUP01000034.1_cds_KAF5140976.1_817
csi-miRJL5	lcl|SMUP01000034.1_cds_KAF5141002.1_843
csi-miRJL5	lcl|SMUP01000035.1_cds_KAF5140748.1_1063
csi-miRJL5	lcl|SMUP01000037.1_cds_KAF5140808.1_1034
csi-miRJL5	lcl|SMUP01000037.1_cds_KAF5140816.1_1042
csi-miRJL5	lcl|SMUP01000037.1_cds_KAF5140818.1_1044
csi-miRJL5	lcl|SMUP01000037.1_cds_KAF5140819.1_1045
csi-miRJL5	lcl|SMUP01000041.1_cds_KAF5140860.1_964
csi-miRJL5	lcl|SMUP01000042.1_cds_KAF5140120.1_1668
csi-miRJL5	lcl|SMUP01000042.1_cds_KAF5140134.1_1682
csi-miRJL5	lcl|SMUP01000042.1_cds_KAF5140158.1_1706
csi-miRJL5	lcl|SMUP01000042.1_cds_KAF5140162.1_1710
csi-miRJL5	lcl|SMUP01000042.1_cds_KAF5140167.1_1715
csi-miRJL5	lcl|SMUP01000043.1_cds_KAF5140187.1_1646
csi-miRJL5	lcl|SMUP01000048.1_cds_KAF5141585.1_127
csi-miRJL5	lcl|SMUP01000048.1_cds_KAF5141594.1_136
csi-miRJL5	lcl|SMUP01000048.1_cds_KAF5141602.1_144
csi-miRJL5	lcl|SMUP01000048.1_cds_KAF5141620.1_162
csi-miRJL5	lcl|SMUP01000048.1_cds_KAF5141628.1_170
csi-miRJL5	lcl|SMUP01000048.1_cds_KAF5141639.1_181
csi-miRJL5	lcl|SMUP01000048.1_cds_KAF5141664.1_206
csi-miRJL5	lcl|SMUP01000048.1_cds_KAF5141669.1_211
csi-miRJL5	lcl|SMUP01000048.1_cds_KAF5141678.1_220
csi-miRJL5	lcl|SMUP01000048.1_cds_KAF5141687.1_229
csi-miRJL5	lcl|SMUP01000048.1_cds_KAF5141705.1_247
csi-miRJL5	lcl|SMUP01000049.1_cds_KAF5141718.1_1
csi-miRJL5	lcl|SMUP01000049.1_cds_KAF5141719.1_2
csi-miRJL5	lcl|SMUP01000049.1_cds_KAF5141740.1_23
csi-miRJL5	lcl|SMUP01000049.1_cds_KAF5141744.1_27
csi-miRJL5	lcl|SMUP01000049.1_cds_KAF5141788.1_71
csi-miRJL5	lcl|SMUP01000049.1_cds_KAF5141804.1_87
csi-miRJL5	lcl|SMUP01000049.1_cds_KAF5141812.1_95
csi-miRJL5	lcl|SMUP01000049.1_cds_KAF5141819.1_102
csi-miRJL5	lcl|SMUP01000051.1_cds_KAF5141453.1_316
csi-miRJL5	lcl|SMUP01000051.1_cds_KAF5141459.1_322
csi-miRJL5	lcl|SMUP01000051.1_cds_KAF5141469.1_332
csi-miRJL5	lcl|SMUP01000051.1_cds_KAF5141479.1_342
csi-miRJL5	lcl|SMUP01000053.1_cds_KAF5139783.1_2060
csi-miRJL5	lcl|SMUP01000053.1_cds_KAF5139785.1_2062
csi-miRJL5	lcl|SMUP01000057.1_cds_KAF5140610.1_1101
csi-miRJL5	lcl|SMUP01000057.1_cds_KAF5140627.1_1118
csi-miRJL5	lcl|SMUP01000057.1_cds_KAF5140628.1_1119
csi-miRJL5	lcl|SMUP01000057.1_cds_KAF5140635.1_1126
csi-miRJL5	lcl|SMUP01000057.1_cds_KAF5140664.1_1155
csi-miRJL5	lcl|SMUP01000057.1_cds_KAF5140665.1_1156
csi-miRJL5	lcl|SMUP01000057.1_cds_KAF5140675.1_1166
csi-miRJL5	lcl|SMUP01000057.1_cds_KAF5140685.1_1176
csi-miRJL5	lcl|SMUP01000057.1_cds_KAF5140699.1_1190
csi-miRJL5	lcl|SMUP01000057.1_cds_KAF5140700.1_1191
csi-miRJL5	lcl|SMUP01000057.1_cds_KAF5140717.1_1208
csi-miRJL5	lcl|SMUP01000057.1_cds_KAF5140728.1_1219
csi-miRJL5	lcl|SMUP01000058.1_cds_KAF5139926.1_1840
csi-miRJL5	lcl|SMUP01000058.1_cds_KAF5139937.1_1851
csi-miRJL5	lcl|SMUP01000058.1_cds_KAF5139938.1_1852
csi-miRJL5	lcl|SMUP01000058.1_cds_KAF5139942.1_1856
csi-miRJL5	lcl|SMUP01000058.1_cds_KAF5139945.1_1859
csi-miRJL5	lcl|SMUP01000059.1_cds_KAF5141133.1_448
csi-miRJL5	lcl|SMUP01000059.1_cds_KAF5141135.1_450
csi-miRJL5	lcl|SMUP01000059.1_cds_KAF5141140.1_455
csi-miRJL5	lcl|SMUP01000059.1_cds_KAF5141159.1_474
csi-miRJL5	lcl|SMUP01000059.1_cds_KAF5141176.1_491
csi-miRJL5	lcl|SMUP01000059.1_cds_KAF5141182.1_497
csi-miRJL5	lcl|SMUP01000059.1_cds_KAF5141208.1_523
csi-miRJL5	lcl|SMUP01000059.1_cds_KAF5141234.1_549
csi-miRJL5	lcl|SMUP01000059.1_cds_KAF5141263.1_578
csi-miRJL5	lcl|SMUP01000059.1_cds_KAF5141267.1_582
csi-miRJL5	lcl|SMUP01000059.1_cds_KAF5141270.1_585
csi-miRJL5	lcl|SMUP01000059.1_cds_KAF5141274.1_589
csi-miRJL5	lcl|SMUP01000059.1_cds_KAF5141295.1_610
csi-miRJL5	lcl|SMUP01000059.1_cds_KAF5141334.1_649
csi-miRJL5	lcl|SMUP01000059.1_cds_KAF5141352.1_667
csi-miRJL5	lcl|SMUP01000059.1_cds_KAF5141360.1_675
csi-miRJL5	lcl|SMUP01000059.1_cds_KAF5141377.1_692
csi-miRJL5	lcl|SMUP01000059.1_cds_KAF5141386.1_701
csi-miRJL5	lcl|SMUP01000066.1_cds_KAF5139671.1_2160
csi-miRJL5	lcl|SMUP01000067.1_cds_KAF5139721.1_2098
csi-miRJL5	lcl|SMUP01000067.1_cds_KAF5139722.1_2099
csi-miRJL5	lcl|SMUP01000067.1_cds_KAF5139736.1_2113
csi-miRJL5	lcl|SMUP01000071.1_cds_KAF5139886.1_1952
csi-miRJL5	lcl|SMUP01000075.1_cds_KAF5139678.1_2145
csi-miRJL5	lcl|SMUP01000076.1_cds_KAF5140440.1_1240
csi-miRJL5	lcl|SMUP01000076.1_cds_KAF5140441.1_1241
csi-miRJL5	lcl|SMUP01000076.1_cds_KAF5140442.1_1242
csi-miRJL5	lcl|SMUP01000076.1_cds_KAF5140475.1_1275
csi-miRJL5	lcl|SMUP01000076.1_cds_KAF5140526.1_1326
csi-miRJL5	lcl|SMUP01000076.1_cds_KAF5140545.1_1345
csi-miRJL5	lcl|SMUP01000076.1_cds_KAF5140590.1_1390
csi-miRJL5	lcl|SMUP01000076.1_cds_KAF5140595.1_1395
csi-miRJL5	lcl|SMUP01000076.1_cds_KAF5140596.1_1396
csi-miRJL5	lcl|SMUP01000080.1_cds_KAF5139557.1_2281
csi-miRJL5	lcl|SMUP01000091.1_cds_KAF5141054.1_743
csi-miRJL5	lcl|SMUP01000091.1_cds_KAF5141058.1_747
csi-miRJL5	lcl|SMUP01000091.1_cds_KAF5141067.1_756
csi-miRJL5	lcl|SMUP01000091.1_cds_KAF5141088.1_777
csi-miRJL5	lcl|SMUP01000091.1_cds_KAF5141096.1_785
csi-miRJL5	lcl|SMUP01000097.1_cds_KAF5140335.1_1438
csi-miRJL5	lcl|SMUP01000097.1_cds_KAF5140337.1_1440
csi-miRJL5	lcl|SMUP01000097.1_cds_KAF5140367.1_1470
csi-miRJL5	lcl|SMUP01000097.1_cds_KAF5140377.1_1480
csi-miRJL5	lcl|SMUP01000097.1_cds_KAF5140393.1_1496
csi-miRJL5	lcl|SMUP01000098.1_cds_KAF5139899.1_1912
csi-miRJL5	lcl|SMUP01000107.1_cds_KAF5140404.1_1415
csi-miRJL5	lcl|SMUP01000107.1_cds_KAF5140409.1_1420
csi-miRJL5	lcl|SMUP01000107.1_cds_KAF5140413.1_1424
csi-miRJL5	lcl|SMUP01000107.1_cds_KAF5140423.1_1434
