# Supplementary material for: A miR-JL-5 inhibitor modulates the proliferation of Nosema ceranae in Apis cerana
Source: Front Insect Sci. 2025 Jun 4;5:1583941. doi: 10.3389/finsc.2025.1583941 (PMC12174399; doi:10.3389/finsc.2025.1583941)
Supplement: Supplementary Table 4 — The primers of mucin-19-like gene and miR-JL-5 for PCR. [file Table4.xlsx]

## Sheet: Sheet1
The primers of mucin-19-like gene（g8677）and miRNA JL-5 for PCR
Primer name*	Primer sequence	Annealing temperature
miRNA JL-5 RT primer	5’-GTCGTATCCAGTGCAGGGTCCGAGGTATTCGCACTGGATACGACTCCTTT-3’	60
miRNA JL-5 F	5’-ATGCGCGCAAAAAGACAAAACAG-3’	60
miRNA JL-5 R	5’-ATCCAGTGCAGGGTCCGAGG-3’
U6-F	5’-CTCGCTTCGGCAGCACA-3’	60
U6-R	5’-AACGCTTCACGAATTTGCGT-3’	60
Apis g8677 F	5’-CGCTTGCCTCTGGTCGTGATTC-3’	60
Apis g8677 R	5’-CCACCTCGGAAACGGAAGTGTAAC-3’	60
Apis b-actin F	5’-TACGCCCTTCCTCACGCCATC-3’	60
Apis b-actin R	5’-TGGTGGTGAAGCTGTAGCCTCTC-3’	60
