# Supplementary material for: A miR-JL-5 inhibitor modulates the proliferation of Nosema ceranae in Apis cerana
Source: Front Insect Sci. 2025 Jun 4;5:1583941. doi: 10.3389/finsc.2025.1583941 (PMC12174399; doi:10.3389/finsc.2025.1583941)
Supplement: Supplementary Table 5 — The expression levels of JL-5 in each group at 7 dpi. [file Table5.xlsx]

## Sheet: Sheet1
ID	SN	Ct	TN
1	T1	25.97	U6
2	T1	25.83	U6
3	T1	25.85	U6
4	T2	25.79	U6
5	T2	26.17	U6
6	T2	26.08	U6
7	T3	26.01	U6
8	T3	25.93	U6
9	T3	26.2	U6
10	D1	26.05	U6
11	D1	25.92	U6
12	D1	26.19	U6
13	D2	26.06	U6
14	D2	26.1	U6
15	D2	26.32	U6
16	D3	25.81	U6
17	D3	25.81	U6
18	D3	25.89	U6
19	5-1	26.56	U6
20	5-1	26.58	U6
21	5-1	26.53	U6
22	5-2	26.29	U6
23	5-2	26.15	U6
24	5-2	26.63	U6
25	5-3	26.44	U6
26	5-3	26.48	U6
27	5-3	26.6	U6
28	T1	27.43	JL-5
29	T1	27.42	JL-5
30	T1	27.59	JL-5
31	T2	27.42	JL-5
32	T2	27.52	JL-5
33	T2	27.75	JL-5
34	T3	27.33	JL-5
35	T3	27.04	JL-5
36	T3	27.83	JL-5
37	D1	27.25	JL-5
38	D1	27.34	JL-5
39	D1	27.52	JL-5
40	D2	27.81	JL-5
41	D2	27.84	JL-5
42	D2	26.49	JL-5
43	D3	27.43	JL-5
44	D3	26.44	JL-5
45	D3	27.57	JL-5
46	5-1	29.96	JL-5
47	5-1	30.31	JL-5
48	5-1	30.23	JL-5
49	5-2	30.58	JL-5
50	5-2	30.48	JL-5
51	5-2	30.49	JL-5
52	5-3	29.54	JL-5
53	5-3	29.75	JL-5
54	5-3	29.96	JL-5
