# Supplementary material for: A miR-JL-5 inhibitor modulates the proliferation of Nosema ceranae in Apis cerana
Source: Front Insect Sci. 2025 Jun 4;5:1583941. doi: 10.3389/finsc.2025.1583941 (PMC12174399; doi:10.3389/finsc.2025.1583941)
Supplement: Supplementary Table 6 — The expression levels of mucin-19-like gene in each group at 7 dpi. [file Table6.xlsx]

## Sheet: Sheet1
ID	SN	Ct	TN
1	T1	17.11	Actin
2	T1	17.09	Actin
3	T1	17.26	Actin
4	T2	16.08	Actin
5	T2	16.37	Actin
6	T2	15.95	Actin
7	T3	15.63	Actin
8	T3	15.58	Actin
9	T3	15.46	Actin
10	D1	15.33	Actin
11	D1	15.75	Actin
12	D1	15.54	Actin
13	D2	17.89	Actin
14	D2	17.61	Actin
15	D2	17.78	Actin
16	D3	15.35	Actin
17	D3	15.2	Actin
18	D3	15.01	Actin
19	5-1	15.02	Actin
20	5-1	14.99	Actin
21	5-1	15.06	Actin
22	5-2	15.36	Actin
23	5-2	15.19	Actin
24	5-2	15.41	Actin
25	5-3	16.33	Actin
26	5-3	16.31	Actin
27	5-3	16.38	Actin
28	T1	28.36	g8677（mucin-19-like gene）
29	T1	28.83	g8677（mucin-19-like gene）
30	T1	28.32	g8677（mucin-19-like gene）
31	T2	27.43	g8677（mucin-19-like gene）
32	T2	27.57	g8677（mucin-19-like gene）
33	T2	27.65	g8677（mucin-19-like gene）
34	T3	27.35	g8677（mucin-19-like gene）
35	T3	26.9	g8677（mucin-19-like gene）
36	T3	26.96	g8677（mucin-19-like gene）
37	D1	26.37	g8677（mucin-19-like gene）
38	D1	26.61	g8677（mucin-19-like gene）
39	D1	27.48	g8677（mucin-19-like gene）
40	D2	28.11	g8677（mucin-19-like gene）
41	D2	27.85	g8677（mucin-19-like gene）
42	D2	27.98	g8677（mucin-19-like gene）
43	D3	26.95	g8677（mucin-19-like gene）
44	D3	27.68	g8677（mucin-19-like gene）
45	D3	26.8	g8677（mucin-19-like gene）
46	5-1	23.33	g8677（mucin-19-like gene）
47	5-1	23.14	g8677（mucin-19-like gene）
48	5-1	22.96	g8677（mucin-19-like gene）
49	5-2	23.79	g8677（mucin-19-like gene）
50	5-2	23.71	g8677（mucin-19-like gene）
51	5-2	23.89	g8677（mucin-19-like gene）
52	5-3	24.76	g8677（mucin-19-like gene）
53	5-3	24.56	g8677（mucin-19-like gene）
54	5-3	24.44	g8677（mucin-19-like gene）
