# Supplementary material for: A miR-JL-5 inhibitor modulates the proliferation of Nosema ceranae in Apis cerana
Source: Front Insect Sci. 2025 Jun 4;5:1583941. doi: 10.3389/finsc.2025.1583941 (PMC12174399; doi:10.3389/finsc.2025.1583941)
Supplement: Supplementary Table 7 — DEGs for Venn analysis in Apis cerana in each group. [file Table7.xls]

## Sheet: Sheet1
inhibitor group VS scramble group	inhibitor group VS infection group	scramble group VS infection group
g7518	g7518	g690
g909	g909	g7344
g2606	g2606	g843
g8677	g8677	g6197
novel.1160	novel.1160	g5547
g4174	g349	g5329
g5071	g3654	g4958
g9934	g5231	g713
g1853	g840	g5849
g9982	g689	novel.268
g7545	g249	g7545
g9842	novel.190	g688
g9868	g690	g6474
g8780	g9039	novel.188
g6474	novel.188	g10064
g3300	g8434	g841
	g5040	g3578
	g7247	g8355
	g8426	g349
	g9443	g4040
	g1205	g800
	g5329	g8435
	g3161	g3239
	g7344	g616
	g5849	g3364
	g8615	g5261
	g446	g2164
	g1448	g1405
	g841	novel.193
	g1204	g7000
	g10222	novel.604
	g6847	g7105
	g6197	g8902
	g800	g8434
	g8435	g5850
	g10215	g9449
	g6649	g590
	g5154	g8715
	g7384	g7268
	g4958	g840
	g9874	g2055
	g10300	novel.1298
	g2996	g9079
	g7363	g9650
	g718	g10164
	g7292	g871
	g5850	g3960
	g7677	g837
	g472	g718
	g839	g8426
	g4043	g7384
	g1203	g284
	g3242	g8599
	g9449	g471
	g3160	g1277
	g2228	g5518
	g9939	g5525
	g10555	g8861
	g7842	g5073
	g843	g472
	g5321	g1451
	g3578	g7848
	g7761	g4621
	g1202	g5861
	g5531	g3654
	g3983	g7842
	g471	g1452
	g7960	g8385
	g798	g9278
	g2164	g9645
	g837	g10363
	g713	g4732
	g8599	g4385
	g445	g7473
	g3741	g6762
	g3233	g9874
	g10354	novel.229
	g2709	g10354
	g1449	g2873
	g1451	g689
	g684	g9057
	g741	novel.518
	g5134	g6128
	g5548	g1448
	g3187	g9340
	g1799	g7875
	novel.997	g3741
	g5322	g1752
	g2997	g839
	g8586	novel.1142
	g4323	g1214
	g8352	g8919
	g1506	novel.467
	g7137	g3233
	g8232	novel.1018
	novel.84	novel.1176
	g9125	g5063
	novel.715	g4543
	g6158	g4219
	g8501	novel.772
	g2079	g4039
	g4225	g3287
	novel.730	g8615
	g6157	g9543
	g9060	g5244
	novel.193	g1300
	g4898	g6148
	g8902	g2583
	g4039	g7267
	g856	novel.345
	g8919	g5040
	g6998	g6561
	g3337	g9498
	g3829	g3401
	g5158	g3187
	g9340	g3110
	g4836	g7247
	g9450	g5305
	g3239	g2978
	g8355	g7991
	g8000	g10181
	g1277	g365
	g10472	g3556
	g9650	g3314
	novel.671	novel.884
	g3969	g1812
	g7991	g3917
	g2569	g9634
	g3656	g2709
	g4040	g5158
	g6969	g7137
	g9753	g7861
	novel.329	g8051
	g3084	g5542
	g10064	g7292
	g1096	g1506
	g8685	g8148
	g9502	g3242
	g5518	g9133
	g10556	g5662
	g4044	g5561
	g688	g3520
	g9532	g5910
	novel.817	g2438
	g4499	g5064
	g1675	novel.730
	g9278	novel.817
	g8385	novel.363
	g1142	g10288
	g7666	g2331
	g2924	g5548
	g8322	g2924
	g6128	g6383
	g8922	g2114
	g590	g4864
	g5525	novel.84
	g4038	g7761
	g8424	g8586
	g7875	g8358
	g3240	novel.280
	g5698	g3084
	g2261	g1455
	g9498	novel.191
	g10169	g9528
	g271	g7363
	g2583	g5584
	g22	g3161
	g7491	g9753
	g2174	g7569
	g6762	g2174
	g10288	novel.1205
	g7495	g2079
	g10164	g5321
	novel.769	g838
	novel.1142	g3487
	novel.502	g9918
	g7848	g6887
	g2460	g8424
	g3450	g3337
	g3693	g2485
	g6706	g4836
	g912	g6704
	g7237	g5020
	g9531	g970
	g2978	g5857
	g8170	g9869
	g4732	g9506
	g2153	novel.461
	g5606	g6964
	g3759	novel.190
	g8958	g7154
	g8369	g4534
	g7658	g2814
	g10043	g4852
	g4602	g3820
	g10044	g4323
	g9648	g2153
	g8588	g9462
	g7246	g10555
	g9178	g7568
	g6168	g8822
	g8878	g10472
	novel.884	g10556
	g2735	g10402
	novel.251	g8446
	novel.604	novel.288
	g8981	g835
	g7228	g9321
	g9099	novel.1233
	g9427	g8857
	g6561	g4078
	g75	g912
	g2528	g7585
	g5933	g5322
	g3629	g6070
	g5008	g9648
	g2597	g3829
	g2873	g1800
	g6279	g5455
	g910	g8583
	g1405	novel.618
	g4832	g4499
	g6160	g3880
	g10557	g1997
	g3579	g2548
	g2713	g437
	g4501	g1601
	g8446	g9075
	novel.461	g1096
	g8684	g589
	g6070	g10488
	g9321	novel.1074
	novel.390	g8566
	g5584	g10169
	g3556	g5154
	g717	g8588
	g8566	g9507
	g2548	g1799
	g7660	novel.493
	g2925	g10300
	g9057	novel.184
	g92	g8352
	g4604	g8909
	g10177	g10222
	g6556	novel.1238
	g3964	novel.233
	g6996	g3389
	novel.941	g3352
	g5064	g6847
	g3234	g9842
	g242	novel.601
	g7411	g8175
	g6192	g4815
	g928	g2137
	g1812	g9187
	g3314	g7658
	g9634	g5531
	g447	g7999
	g3966	g9175
	g2671	novel.251
	g90	g7998
	novel.275	g1432
	g5856	g3108
	g9305	g8685
	novel.1058	g4832
	g7229	g4233
	g9969	novel.995
	g4927	novel.243
	g4534	g9981
	g3967	g8317
	novel.86	g3969
	g3675	g798
	g616	novel.769
	g7493	g75
	novel.1210	g9427
	g1143	g4828
	g7816	g2106
	g6475	g5570
	g2170	g9989
	g7911	novel.176
	g9179	g7228
	g2483	g8619
	g5495	g8501
	g7545	g8875
	novel.678	g5543
	g9918	g2440
	g8906	novel.605
	g3272	g10442
	g5648	g8246
	g7727	g705
	g3287	g9490
	g8623	g10557
	g5861	g8000
	g6053	novel.383
	g5805	g2528
	g6680	g1269
	g9075	novel.859
	g2605	g2569
	g2913	g473
	g687	g4228
	g1689	g1852
	novel.1260	g1142
	g5857	g4225
	g4722	g6239
	g2300	g3034
	novel.1110	g5813
	g3108	g2296
	g7649	g7725
	g1664	g10043
	g1346	g9504
	g644	g5946
	g10019	g4745
	g5029	novel.1058
	g3965	g407
	g10604	g10489
	g913	g675
	g10645	novel.525
	g10647	novel.107
	g5063	g10170
	g8393	g1624
	g10609	g6157
	g2370	g72
	g3135	g249
	g10439	novel.692
	g3517	g9868
	novel.1173	g9443
	g79	novel.830
	novel.692	g8958
	g9525	novel.908
	g6452
	g1300
	g10048
	g3091
	g10469
	novel.1257
	g9133
	g3241
	g9989
	g5455
	g10363
	g7998
	g9968
	g5662
	novel.995
	g9528
	g7817
	novel.1295
	g8395
	g9389
	novel.630
	g4385
	g3576
	g6155
	g7648
	novel.519
	g7099
	g3662
	g2700
	g5074
	g3968
	g4957
	g4256
	g2055
	g6688
	g2106
	g7585
	g9663
	g8476
	g9981
	g5470
	g2555
	g10441
	g2485
	g7157
	g3822
	g3892
	novel.463
	novel.1018
	g10454
	g6589
	g1788
	novel.1205
	g2558
	novel.792
	g5731
	g3520
	g7240
	g9628
	g1000
	g10170
	g6639
	g10159
	novel.559
	g1624
	g2760
	g2838
	novel.942
	g7873
	novel.525
	g7369
	g6253
	g2450
	g6682
	novel.885
	novel.236
	g9203
	novel.345
