# Supplementary material for: A miR-JL-5 inhibitor modulates the proliferation of Nosema ceranae in Apis cerana
Source: Front Insect Sci. 2025 Jun 4;5:1583941. doi: 10.3389/finsc.2025.1583941 (PMC12174399; doi:10.3389/finsc.2025.1583941)
Supplement: Supplementary Table 8 — DEGs for Venn analysis in Nosema ceranae in each group. [file Table8.xls]

## Sheet: Sheet1
miRNA inhibitor group VS miRNA-scramble group	miRNA inhibitor group VS infection group	miRNA-scramble group VS infection group
gene_G9O61_00g012380	novel.138	novel.138
gene_G9O61_00g015300	gene_G9O61_00g011360	gene_G9O61_00g011360
gene_G9O61_00g016940	gene_G9O61_00g011190	gene_G9O61_00g011250
gene_G9O61_00g010490	gene_G9O61_00g012390	gene_G9O61_00g012380
gene_G9O61_00g011480	novel.118	gene_G9O61_00g018680
gene_G9O61_00g018680	gene_G9O61_00g010360	gene_G9O61_00g015370
gene_G9O61_00g014590	gene_G9O61_00g005620	gene_G9O61_00g000520
gene_G9O61_00g019270	gene_G9O61_00g007190	gene_G9O61_00g003430
gene_G9O61_00g004310	gene_G9O61_00g011250	gene_G9O61_00g011190
gene_G9O61_00g011360	gene_G9O61_00g007160	gene_G9O61_00g016940
gene_G9O61_00g015370	novel.102	gene_G9O61_00g007010
gene_G9O61_00g014530	gene_G9O61_00g018170	gene_G9O61_00g018170
	gene_G9O61_00g003300	novel.118
	gene_G9O61_00g011350	gene_G9O61_00g006280
	gene_G9O61_00g017940	gene_G9O61_00g005620
	gene_G9O61_00g018160	gene_G9O61_00g018160
	gene_G9O61_00g018680	gene_G9O61_00g008980
	gene_G9O61_00g003430	gene_G9O61_00g019270
	gene_G9O61_00g008240	gene_G9O61_00g007160
	gene_G9O61_00g009320	gene_G9O61_00g014080
	gene_G9O61_00g006760	gene_G9O61_00g012390
	gene_G9O61_00g019120	gene_G9O61_00g018330
	gene_G9O61_00g006280	gene_G9O61_00g011480
	gene_G9O61_00g015580	gene_G9O61_00g006760
	gene_G9O61_00g011900	gene_G9O61_00g002440
	gene_G9O61_00g017650	gene_G9O61_00g005480
	novel.116	gene_G9O61_00g009320
	gene_G9O61_00g010180	gene_G9O61_00g003480
	gene_G9O61_00g008980	gene_G9O61_00g007190
	gene_G9O61_00g013610	gene_G9O61_00g006840
	gene_G9O61_00g001650	gene_G9O61_00g004310
	gene_G9O61_00g015280	gene_G9O61_00g003650
	gene_G9O61_00g011140	gene_G9O61_00g019120
	gene_G9O61_00g000520	gene_G9O61_00g017650
	gene_G9O61_00g022610	gene_G9O61_00g010360
	gene_G9O61_00g014980	gene_G9O61_00g002230
	gene_G9O61_00g000840	gene_G9O61_00g021200
	gene_G9O61_00g008340	gene_G9O61_00g020980
	gene_G9O61_00g013720	gene_G9O61_00g010890
	gene_G9O61_00g012790	gene_G9O61_00g019240
	gene_G9O61_00g004540	gene_G9O61_00g009140
	gene_G9O61_00g003480	gene_G9O61_00g000310
	gene_G9O61_00g010890	gene_G9O61_00g003850
	gene_G9O61_00g020400	gene_G9O61_00g000260
	gene_G9O61_00g002440	gene_G9O61_00g018660
	gene_G9O61_00g012240	gene_G9O61_00g013340
	gene_G9O61_00g002090	gene_G9O61_00g006620
	gene_G9O61_00g007010	gene_G9O61_00g014110
	gene_G9O61_00g018440	gene_G9O61_00g013520
	gene_G9O61_00g010330	gene_G9O61_00g013220
	gene_G9O61_00g002380	gene_G9O61_00g012220
	gene_G9O61_00g006380	gene_G9O61_00g009080
	gene_G9O61_00g016130	gene_G9O61_00g020670
	gene_G9O61_00g017860	gene_G9O61_00g020600
	gene_G9O61_00g013220	gene_G9O61_00g011900
	gene_G9O61_00g006840	gene_G9O61_00g014270
	gene_G9O61_00g014690	gene_G9O61_00g001650
	novel.76	gene_G9O61_00g004190
	gene_G9O61_00g009270	gene_G9O61_00g007680
		gene_G9O61_00g013610
		gene_G9O61_00g015580
		gene_G9O61_00g013720
		gene_G9O61_00g002380
		gene_G9O61_00g005520
		gene_G9O61_00g020520
		gene_G9O61_00g015420
		gene_G9O61_00g019870
		novel.148
		gene_G9O61_00g015470
		gene_G9O61_00g018090
		gene_G9O61_00g018440
		gene_G9O61_00g004570
		gene_G9O61_00g016210
		gene_G9O61_00g022610
		gene_G9O61_00g018850
		novel.102
		gene_G9O61_00g013360
		gene_G9O61_00g016130
		gene_G9O61_00g017940
		novel.112
		gene_G9O61_00g017830
		gene_G9O61_00g019530
		gene_G9O61_00g020130
		gene_G9O61_00g001070
		gene_G9O61_00g014320
		gene_G9O61_00g000200
		gene_G9O61_00g005250
		gene_G9O61_00g007280
		gene_G9O61_00g016280
		gene_G9O61_00g001040
		gene_G9O61_00g011520
		gene_G9O61_00g002730
		gene_G9O61_00g008930
		gene_G9O61_00g009480
		gene_G9O61_00g011470
		gene_G9O61_00g019260
		novel.116
		gene_G9O61_00g006610
		gene_G9O61_00g014670
		gene_G9O61_00g014980
		gene_G9O61_00g015750
		gene_G9O61_00g011350
		gene_G9O61_00g022520
		gene_G9O61_00g021880
		gene_G9O61_00g003160
		gene_G9O61_00g019220
		gene_G9O61_00g007540
		gene_G9O61_00g006350
		gene_G9O61_00g000090
		gene_G9O61_00g006050
		gene_G9O61_00g008740
		gene_G9O61_00g015300
		gene_G9O61_00g006440
		gene_G9O61_00g016850
		gene_G9O61_00g014930
		gene_G9O61_00g004200
		gene_G9O61_00g014210
		gene_G9O61_00g003300
		gene_G9O61_00g006380
		gene_G9O61_00g005930
		gene_G9O61_00g006370
		gene_G9O61_00g011170
		gene_G9O61_00g012240
		gene_G9O61_00g010220
		gene_G9O61_00g018540
		gene_G9O61_00g016330
		gene_G9O61_00g014810
		gene_G9O61_00g011620
		gene_G9O61_00g008350
		gene_G9O61_00g005430
		gene_G9O61_00g017160
		gene_G9O61_00g012960
		gene_G9O61_00g020560
		gene_G9O61_00g008240
		gene_G9O61_00g013510
		gene_G9O61_00g004390
		gene_G9O61_00g010180
		gene_G9O61_00g006260
		gene_G9O61_00g017750
		gene_G9O61_00g019280
		gene_G9O61_00g019230
		gene_G9O61_00g003620
		gene_G9O61_00g001830
		gene_G9O61_00g012670
		gene_G9O61_00g002830
		gene_G9O61_00g020190
		gene_G9O61_00g008700
		gene_G9O61_00g007640
		gene_G9O61_00g003110
		gene_G9O61_00g003060
		gene_G9O61_00g002750
		gene_G9O61_00g010330
		gene_G9O61_00g007310
		gene_G9O61_00g004020
		gene_G9O61_00g002850
		gene_G9O61_00g003120
		gene_G9O61_00g003770
		gene_G9O61_00g015200
		gene_G9O61_00g010790
		gene_G9O61_00g014150
		gene_G9O61_00g001100
		gene_G9O61_00g020570
		gene_G9O61_00g002210
		gene_G9O61_00g001670
		gene_G9O61_00g004230
		gene_G9O61_00g020400
		gene_G9O61_00g007330
		gene_G9O61_00g017370
		novel.77
		gene_G9O61_00g004160
		gene_G9O61_00g017860
		gene_G9O61_00g006870
		gene_G9O61_00g011140
		gene_G9O61_00g012620
		gene_G9O61_00g014680
		gene_G9O61_00g021140
		gene_G9O61_00g020220
		gene_G9O61_00g000840
		gene_G9O61_00g013530
		gene_G9O61_00g015280
		gene_G9O61_00g013970
		gene_G9O61_00g022720
		gene_G9O61_00g012160
		gene_G9O61_00g014350
		gene_G9O61_00g002070
		novel.98
		gene_G9O61_00g016520
		gene_G9O61_00g006450
		gene_G9O61_00g003350
		gene_G9O61_00g022580
		gene_G9O61_00g014640
		gene_G9O61_00g009960
		novel.86
		gene_G9O61_00g004360
		gene_G9O61_00g019810
		gene_G9O61_00g006030
		gene_G9O61_00g009010
		gene_G9O61_00g015160
		gene_G9O61_00g019650
		gene_G9O61_00g004870
