# Supplementary material for: A miR-JL-5 inhibitor modulates the proliferation of Nosema ceranae in Apis cerana
Source: Front Insect Sci. 2025 Jun 4;5:1583941. doi: 10.3389/finsc.2025.1583941 (PMC12174399; doi:10.3389/finsc.2025.1583941)
Supplement: Supplementary Table 10 — Un-targeted differentially expressed genes (DEGs) from RNA-Seq of Nosema ceranae. [file Table10.xls]

## Sheet: Sheet1
a gene list of the un-targeted differentially expressed genes (DEGs) from RNA-Seq of Nosema ceranae
no genes
